# Supplementary material for: Quadrat soil pollen signal reflects plant important values in forests and shrublands from subtropical China
Source: Front Plant Sci. 2024 Mar 20;15:1348182. doi: 10.3389/fpls.2024.1348182 (PMC10987713; doi:10.3389/fpls.2024.1348182)
Supplement: Supplementary file 1 [file Table_1.xlsx]

## Sheet: Notes
Title	Quadrat soil pollen signal reflects plant important values in forests and shrublands from subtropical China
Author	Kai Li, Bin Tan, Mengna Liao, Jian Ni*
Affiliations	College of Life Sciences, Zhejiang Normal University, Jinhua 321004, China；Jinhua Mountain Observation and Research Station for Subtropical Forest Ecosystems, Jinhua 321004, China
Corresponding author	Jian Ni, nijian@zjnu.edu.cn
Table 1	Summed plant IVs of Jinhua Mountain.
Table 2	Summed pollen percentage of arboreal taxa from Jinhua Mountain
Notes	Table 1 and 2 was uploaded to support the main text. For methods calculating the plant IVs and pollen percentages, please refer to the main text of this article.

## Sheet: Summed plant IVs
Taxa_name	JH1	JH2	JH3	JH4	JH5	JH6	JH7	JH8	JH9	JH10	JH11	JH12	JH13	JH14	JH15	JH16	JH17	JH18	JH19	JH20	JH21	JH22	JH23	JH24
Alangiaceae	0	0	0	0	0	0	0	0	0	0.118804	0	0.448201	0.848903	1.19131	0	0	1.61499	0	0	0	0	0	0	0
Berberidaceae	0	0	0	0	0	0	0	0	0	0	0	0	0	2.52004	0	0	0	0	0	0	0	0	0	0
Camptotheca	0	0	0	0	0	0	0	0.216295	0	2.58994	0	0	0	0	0	0	0	0	0	0	0	0	0	0
Cyclobalanopsis	0	0	0	0	0	0	0	0	0	0	0	0.281514	1.9122	1.00406	0	0	0	0.70463	1.43209	0	0	0	0	0
Euonymus	0	0.117222	0	0	0	0	0	0	0	0.0944866	0	0	0	0	0	0	0	0	0	0	0	4.35178	0	0
Lamiaceae	0	0	0	0	0	0.315064	0	4.60095	0	1.59258	0	5.35881	5.44299	0	0	0	1.41122	0	1.31493	0	0	0	0	0
Lauraceae	22.5051	9.00225	9.16866	0.399112	2.81218	0	0	0	12.1951	3.44367	0.310487	3.3049	2.04953	8.52655	0	5.23422	0.840698	1.32035	3.44451	1.12252	0.443347	33.7089	16.7698	3.33892
Mallotus	1.2014	0.507647	1.34804	0	0	0.483229	0	0.364382	0.181195	0.389755	0	0.297405	0.116154	0	0	0.245692	0.770416	0	0.133179	0.0833851	0	0	0	0
Myrtaceae	0	0	0	0	0	0	0	0	0	0	0	0	0	0.155882	0	0	0	0	0	2.08748	0	0	0	0.0988609
Philadelphus	0	0	0	0	0	0	0	0	0	0.586001	0	0	0	0	0	0	0	0	0	0	0	0	0	0
Phyllanthus	0	0.251287	0	0	0	0	0	0.151014	0.513103	2.31779	0	0.0949999	0.41815	0	0	0	0	0	0	0	0	0.108923	0	0
Picrasma	0	0	0	0	0	0	0	0	0	0	0	0	0	0	0	0.0823251	0	0	0	0	0	1.63867	0	0
Rubiaceae	0	0	0	0	0	0	0	0	0	0.0814085	0.0826682	0	0	0	0	0	0	0	0	0	0	6.38501	0.50218	0
Simaroubaceae	0	0	0	0	0	0	0	0.661421	0	1.58189	0	0	0	0	0	0	0	0	0	0	0	0	0	0
Stachyuraceae	0	0	0	0	2.68104	0	0.569974	0	0	0	0	0	0	0	0	0	0	0	0	0	0	0.448539	0.10096	0
Verbenaceae	0	0	0	0	0	0	0	4.73945	0	0.335654	0	2.83861	0.452163	0.0824703	0	0.103151	0.339387	0	0	0	0.579778	0.21041	0.194437	0.0529415
Araliaceae	0	0	0	0	0	0	0.174756	1.69444	0	0	0	0	0	0	0	0.204222	0	0	0	0	0	0	0	0.0727458
Camellia	0	0	0	0	0	0	0	1.80129	0	28.0352	0.0721467	0.180401	8.52624	0.160427	1.19627	0.0745596	0.433993	1.51769	0	0	0.399398	8.29304	3.33698	0
Caprifoliaceae	0	0	0	0	0	0	0	0	0.321476	0	0	0	0	0	0	0	0	0	0.102936	0	0	0.542109	0	0.113188
Castanea	9.53754	1.10768	6.42497	0	0	0	0.745935	0.219333	0.470852	3.27808	0.995803	12.54	9.2541	4.93925	0.568928	2.60586	8.4617	0.449253	1.46375	0	5.5231	0	1.01741	0.314805
Celtis	0	0	0	0	0	0	0.367361	0.131335	0	0.358686	0	0	0.10593	0.680604	0	0	0	0	0	0	0	0	0	0
Corylus	0	0	0.232596	0	0	0	0	0	0	0	0	0	0	0	0	0	0	0	0	0	0	0	0	0
Cryptomeria	0	0	0	52.3906	47.666	20.6726	0	0	0	0	0	0	0	0	0	0	0	0	0	0	0	0	0	0
Cupressaceae	0	0	0	0	0	0	0	0	0	0	0	0	0	0	0	0	0	0	0	0.137232	0	0	0	0
Diospyros	0	0	0	0	0	0	0	0.19239	0	0.977831	0.428303	0.636966	0.412311	0.479936	0	1.50448	0.150324	0.553206	0	0	0	0	0	0
Elaeagnus	0.0816058	0	0	0	0	0	0	0	0.169702	0.0834004	0	0.755619	0.259402	0.267804	0	0	0	0	0	0	0	0.252527	0	0
Ericaceae	16.133	16.839	7.11478	0	0	0	0	0.145572	3.36962	0.478949	8.35278	3.93523	0.834375	4.11981	21.4892	0.793231	4.82474	4.76707	0.591977	12.4756	1.93976	12.11	26.9275	10.3897
Euphorbiaceae	0.959681	0.152125	0.367397	0	0	0	0.503466	0.419022	0	0.254418	0	0.11297	0	0	0	0	0	0	0	0	0	3.98449	0.235176	0.162073
Eurya	7.76246	3.01741	0.291567	0.34808	1.22168	0.730236	0.242646	6.75627	0	6.44415	14.2069	27.3795	14.651	20.4707	1.93947	6.9796	11.5626	10.391	7.90086	9.45764	8.45875	0.29116	9.22127	24.4007
Fabaceae	0.370046	0.446969	10.205	0	1.30656	0	0.300651	0.735328	0.165488	0.757199	2.30633	1.25997	0.932762	0	1.27014	1.51748	6.50122	3.68308	1.71055	0	1.57229	5.71591	1.94901	0.503298
Fraxinus	0	0	0.241719	0	0	0	0	0	0	0	0	0	0	0	0	0	0	0	0	0	0	0	0	0
Ilex	0	0	0	0	0	0	0	0	0.155987	0.250556	0.0925302	0.166664	0.184392	0.227442	0	0.648315	0	0	0.414327	0	0	0	0	0.0437752
Liliaceae	0	0	0	0	0	0	0	0	0	0	0	0	0	0	0	0	0	0	0	0	0	0.215206	1.8615	0.0860786
Liquidambar	0	0	0	0	0	0	0	0	0	6.98863	0.374689	15.8125	14.0887	5.49221	0	0.940369	1.72198	0.968838	2.86629	0	0	0	0	0
Lithocarpus/Castanopsis	0	0	0	0	0	0	0	0	0	3.03034	0	0	9.61058	8.11064	0	0.191056	0	0.104174	0	0	0	0	5.55607	0
Loropetalum	0	0	0	0	0	0	0	0	0	1.70606	14.5393	6.33595	6.86227	10.7123	0	6.39804	6.604	9.42181	16.6548	4.08846	0.760293	0	0	2.17206
Magnoliaceae	0	0	1.11355	17.867	0	1.16288	0	0	0	0	0	0	0	0	0	0	0	0	0	0	0	0	0	0
Melia	0	0	0	0	0	0	0	0	0	0	0	0	0	0.118484	0	0	0	0	0	0	0	0	0	0
Moraceae	0	0	0	0.601647	0	0	0	0.15544	0	5.32682	0	0	0	0.417723	0	0.112214	0	0.107287	0	0	0	0	0	0
Nyssa	0	0	0	0	0	0	0	0	0	0	0	0	0	0	0	0	0	0	0	0.0997224	0	0	0	0
Oleaceae	0.10493	0.378985	0	0.305651	0	0	0	0	0	0	0	0.351764	0	0.0805938	0	0	0	0	0	0	0	0.480968	0	0
Pinus	32.1416	56.833	59.7232	0	6.89141	0.572788	3.21615	0	4.0143	12.1196	13.7305	0	0	0	1.30551	3.70428	0	5.29368	4.28547	3.14162	0.538692	0	4.47953	5.77306
Platycarya	1.99482	1.70075	0.884392	0	0	0	1.75244	0.764348	0	3.81598	0	0.725545	0	1.42985	0	0	0	0	0	0.0684054	0	7.30291	1.71934	0
Quercus_E	0	0.134409	0	0	0	0.44057	0	0.973154	0.231404	3.13569	8.22586	1.77845	2.38792	7.36239	3.92957	3.77679	5.31582	4.79789	4.47294	6.41041	2.62539	6.40153	9.55019	13.2544
Quercus_D	0	0	0	0	0	0	0	0	0	0	0	0	1.02083	0	0	0	0	0	0	0	0	0	0	0
Rhamnaceae	0	0.126755	0	0	0	0	0	0	0	0.200836	0	0	0	0	0	0	0	0	0	0	0	0.95132	0	0.461292
Rhus	0	0	0	0	0	0	0	0	0	0	0	0	0	0	0	0	0	0	0	0	0	0	0	0.0256374
Rosaceae	1.512	2.25036	1.45936	0	0	0	0	2.30771	0.189605	2.19326	0.0884437	0.495203	0.0700241	0.174837	0.659127	0.533669	0.192388	0.212585	0	0.106446	0.364529	2.04825	8.30245	3.25978
Rutaceae	0.666487	0	0	0	0	0	0	0	0	0	0	0	0	0	0	0	0.447219	0	0	0	0	0	0	0.0660407
Schima	0	0	0	0	0	0	0	1.19441	0	3.93392	22.3141	13.1339	17.6109	19.0447	53.8352	48.9214	48.8073	51.9221	48.1576	47.235	55.2726	0	0.0458925	12.6064
Spiraea	0	0	0	0	0	0	0	0	0	0	0	0	0	0	0	0	0	0	0	0	0	1.89722	0	0
Staphyleaceae	1.09808	2.35188	0.83338	0	0	0	0	0.641138	1.33363	0.116681	0	0.506378	0	0	0	0.0889531	0	0	0	0	0	0	0.134093	0.0223042
Styracaceae	0.378144	0	0	0	0	0	0	0.635233	0	1.27017	7.61811	0	0	0.397831	0.488052	2.16607	0	0.752314	0.877385	0	0	0	2.14267	0.0471084
Symplocos	0	0	0.277904	0	0	0	0	0	0	0.0970072	2.4886	0.951894	1.81036	1.35479	2.46968	6.29351	0	2.719	3.42252	0.419988	9.6757	0.760403	0.14923	4.89932
Taxodiaceae	3.00653	1.91303	0	27.7934	37.4212	75.6226	88.9513	69.5526	73.7737	0.798457	3.77251	0	0	0.477397	10.8488	5.17177	0	0	0	12.9718	11.6579	0	0	17.4196
Tilia	0	2.50765	0.313512	0	0	0	0	0	0	0	0	0	0	0	0	0	0	0	0	0	0	0	0	0
Toxicodendron	0	0	0	0	0	0	0	0.264173	0	0	0	0.217324	0	0	0	0	0	0	0	0	0	0	0	0
Ulmus	0	0	0	0	0	0	0	0	0	0	0	0	0.0736487	0	0	0	0	0	0	0	0	0	0	0
Viburnum	0.182551	0.361599	0	0	0	0	0	0	0	0	0	0	0	0	0	0.0825213	0	0.314023	0.4383	0.0942644	0.188419	0.112987	4.51464	0.0877452

## Sheet: Summed pollen percentage
Taxa_name	JH1	JH2	JH3	JH4	JH5	JH6	JH7	JH8	JH9	JH10	JH11	JH12	JH13	JH14	JH15	JH16	JH17	JH18	JH19	JH20	JH21	JH22	JH23	JH24
Alnus	0.0584763	0.0931684	0.0548684	0.0350395	0.0229568	0.0679843	0.116213	0.0698213	0.125891	0.164065	0.052373	0.0649058	0.134611	0.0672461	0.0865562	0.494089	0.0705223	0	0	0.124666	0.0760431	0	0.129884	0.0984593
Altingia	0	0	0	0	0	0	0	0	0.0174703	0.0363108	0	0	0	0.00943218	0.0607165	0	0	0	0	0	0	0	0	0.0353857
Betula	0	0	0.0594065	0	0.0271665	0.0621687	0.0806898	0.117489	0.0648989	0.0674344	0.0231965	0	0	0.155338	0.33971	0.227946	0.0227221	0	0.175439	0.082203	0.0385896	0.0526567	0.424982	0.201456
Carpinus	0.0163159	0.0429215	0.115793	0.0953986	0.0322997	0.127032	0.119627	0.0772634	0.0915223	0.0538667	0.14617	0.0857744	0.171149	0.132337	0.072767	0.0863558	0.0215332	0.385604	0	0.840484	0.308576	0.189286	0.351461	0.103141
Carya	0	0	0	0	0	0	0.0505704	0	0	0.0257798	0.0507805	0.0770236	0.0271665	0.100442	0.0238436	0.0698812	0	0	0	0	0.0176647	0	0.0143	0
Engelhardia	0	0	0	0.0157159	0	0	0.0320205	0	0	0.0257798	0	0	0	0	0.0516796	0	0.0226296	0	0	0	0.129866	0.107796	0.0163399	0
Hamamelis	0	0	0	0	0	0	0	0	0	0.0959923	0.0927859	0	0	0	0	0	0	0	0.0877193	0	0	0	0	0.086136
Juglans	0	0	0	0	0	0.0489281	0.021004	0	0.0206143	0	0.0231965	0.0457247	0	0.022597	0	0.0698812	0.0816993	0.128535	0	0.375661	0.0880324	0.0219154	0.194701	0
Labiatae	0.0479422	0.0283163	0.0269687	0.0508742	0.142214	0.0227273	0.0868895	0.13635	0.203683	0.128382	0.483061	1.04288	0.956329	0.791272	0.129725	0.228179	0.59718	0	0	0.344543	0.622015	0.142255	0.788174	0.842306
Myrica	0.0337314	0	0.00918274	0.0140469	0	0.0227273	0	0	0	0.0266454	0	0	0	0	0	0	0	0	0	0	0.0193911	0	0	0
Pterocarya	0.0318629	0.046711	0.0645472	0.0980743	0.0996444	0.0230203	0.260284	0.14147	0.0640726	0.163048	0.0784214	0.0603856	0.112277	0.127685	0.183536	0.235009	0.199516	0	0.175439	0.212617	0.218521	0.0447782	0.159236	0.23975
Salix	0.0863558	0	0.0221782	0.142566	0.343109	0.260035	0.332098	0.0260213	0	0.184659	0.131471	0.031211	0.0257202	0	0	0	0	0	0	0	0.0197355	0	0	0.0365497
Sapindaceae	0.0197006	0.0471711	0	0.0510917	0.0543331	0	0.0425063	0.144639	0.0119346	0.0964339	0	0.0979746	0.0312989	0.0943581	0.0871315	0	0	0	0	0	0	0	0.0128008	0.058394
Tsuga	0.0371161	0.0570578	0.276933	0.031768	0.0302755	0.0230203	0.053698	0.104452	1.07908	0.675432	0.757691	0.728718	0.501375	1.47101	1.54561	0.741149	0.613609	0.769231	0.335183	0.773709	0.700511	0.470148	2.02974	0.608628
Araliaceae	0	0	0	0	0	0	0	0	0	0.0239981	0	0	0	0	0	0.0275118	0	0.128535	0	0	0	0.023245	0.0143	0
Camellia	0.0174155	0	0	0	0	0	0.0241022	0.0260213	0.137632	0.776679	0.844075	0.0290867	0.20482	0.563751	0.13947	0.109237	0.203979	1.7985	1.09327	0	1.13112	0.151363	0.814881	0.585119
Caprifoliaceae	0.0493679	0.107202	0.0579271	0.119682	0.39372	0.185977	0.134338	0.434276	0.0308642	0.0479962	0.0459186	0.112205	0	0.0225606	0	0	0	0.577912	0.247464	0.0411015	0.0562543	0.0401123	0	0.0564016
Castanea	6.13806	13.2203	10.7758	1.84296	8.93624	8.94342	22.9397	2.74041	5.67047	4.39713	3.13409	11.7174	6.84796	6.2065	8.1764	12.0258	14.8415	5.26992	10.9262	9.94054	38.3507	30.8284	6.34572	16.9736
Celtis	0.0206143	0	0	0	0	0	0.0645091	0.0215332	0.0174155	0.0246366	0	0.0269687	0	0	0.0212044	0.0575705	0	0	0	0	0	0	0	0
Corylus	0.183707	0.223701	0.180522	0.121672	0.415679	0.447158	0.314978	0.0260213	0.171638	0.44853	0.559432	0.717569	0.790587	0.240793	0.0542018	0.409987	0.281207	0.320842	0.263158	0.419486	0.144554	0.143342	1.61057	0.349424
Cryptomeria	0.102318	0.160225	0.017307	1.93965	18.4078	1.01003	0.174705	23.2043	0.0308642	0.0486347	0.0231965	0.0539374	0	0.036092	0.0976284	0.0694444	0.12864	0	0	0.168641	0.0995429	0	0.0480371	0.083872
Cupressaceae	0	0	0.0492819	0.172376	0.242295	0	0.159816	0.168911	0.0453696	0.16069	0.269551	0.0661376	0	0	0.111579	0.0515321	0.05465	0	0	0	0.0347222	0	0	0.0286369
Diospyros	0	0	0	0	0	0	0	0	0	0	0	0	0	0	0.0212044	0	0	0	0	0	0	0	0	0
Elaeagnus	0	0	0	0	0	0	0	0	0	0	0.0552107	0	0	0	0	0	0	0	0	0	0	0	0	0
Ericaceae	0.366333	0.306759	0.575715	0.0471476	0	0.225467	0.804105	0.107315	0.982479	1.18678	1.07036	1.36332	1.79147	1.46764	0.113713	0.318573	0.277192	4.04341	2.01754	4.75761	2.57471	0.385698	2.57565	0.556448
Euphorbiaceae	0.0174155	0.0602635	0.0463346	0.0507899	0.187922	0.132421	0.390847	0.157462	0.055142	0.123038	0.0921438	0	0.0530202	0.0388134	0.111787	0.0986665	0.0728702	0	0	0	0	0	0.017094	0.0985055
Eurya	0.0957602	0.804048	0.602132	0.142083	0.563715	0.0657895	0.154874	0.0997103	0.203808	0.218253	0.104091	0.130873	0.0851285	0.254744	0.224675	0.772448	0.543676	0.128535	0.974161	0.0864382	0.897244	0.753961	0.126274	0.592752
Fabaceae	0	0	0	0	0	0	0	0	0.0158278	0	0	0	0	0	0	0	0	0	0	0	0	0	0	0.0540687
Fraxinus	0	0	0	0	0	0	0	0.0627746	0.0238692	0	0	0	0	0	0	0	0	0	0	0	0	0	0	0
Ilex	0	0	0.0148943	0	0	0	0.0226296	0.0222668	0.0319209	0.138979	0.0416146	0.031837	0.0312989	0.520975	0.11278	0.225129	0.0724256	0	0	0.0411015	0.123445	0.249959	0.0352363	0.0572738
Liliaceae	0.0206143	0	0.0170155	0	0	0	0.0306937	0	0.0617284	0	0	0	0	0	0.0303582	0.0440917	0	0	0	0	0.0173611	0	0	0.0182749
Liquidambar	0.091733	0.058917	0.0278897	0.0322502	0.0487019	0.0676913	0.0675445	0.104131	2.15063	0.948944	1.10037	0.388196	0.27822	0.702568	4.18182	8.25888	6.62039	0	0.263158	0.293307	0.64149	13.4406	0.650663	0.263498
Lithocarpus/Castanopsis	0.0659561	0	0.0356725	0.0421408	0	0.500299	0.227391	0.401563	0.299538	0.367735	0.0788816	0.0809061	0.167142	0.113038	0.221216	17.4829	0.941745	0	25.6236	0.97846	2.79939	2.09168	0.684946	0.463264
Loropetalum	0	0	0	0	0	0.0480309	0.294256	0.0929727	0.151387	0.101863	0.0547621	0.0269687	0	0.134878	0.030525	0.335606	0.26133	0.770219	0	0.21549	0.563456	0.202928	0.107428	0.174081
Magnoliaceae	0.0163159	0	0	0	0.150713	0.104834	0.263815	0.468527	0	0	0	0	0.0539454	0.0116469	0	0.0402637	0	0.192308	0	0	0	0	0	0.0182749
Melia	0	0	0	0	0	0	0	0	0	0	0	0	0	0	0	0	0	0	0	0	0	0	0.0163399	0
Moraceae	0.0197006	0.0411798	0.0264898	0.0330688	0.0229568	0.058548	0.0651359	0	0.0491259	0.129956	0.0615753	0.0542005	0.0312989	0	0.0672702	0.0114784	0	0.192308	0	0	0.116013	0.180709	0.0545719	0.0365497
Nyssa	0	0	0.0338753	0	0	0	0	0	0	0	0	0	0	0	0	0	0	0	0	0	0	0	0	0
Oleaceae	0	0.162208	0.0300874	0.027574	0.0959327	0.0966478	0.127299	0.175113	0.0466023	0.126919	0.194902	0.241285	0.215351	0.0945196	0.475904	1.10184	1.06802	0.257069	0.319489	0.212465	0.118064	0.485834	0.159858	0.0962938
Pinus	86.426	77.6337	82.2233	38.5188	24.7331	60.5786	53.4378	13.0276	60.0278	54.6065	60.0855	43.0605	39.6562	63.6794	72.1711	43.1021	41.3545	40.6723	33.0696	38.1935	22.1967	33.4297	58.8057	51.1798
Platycarya	0.344942	3.08472	1.25005	0.163094	0.220735	0.723091	5.32691	0.132543	0.211102	0.0797583	0.188829	0.123346	0.0512164	0.0622492	2.63369	0.400882	5.02143	20.3525	2.39336	0.0849257	0.503298	0.517843	0.202446	3.17752
Quercus_D	0.842207	0.959749	1.29989	0.534735	1.36179	3.12729	2.29912	2.5062	10.2382	12.0397	13.1514	19.9928	30.2704	16.1378	6.08649	9.51723	19.8858	16.6976	13.6307	30.207	16.3447	11.4285	16.059	10.9407
Quercus_E	0.148052	0.0159413	0.047025	0.115942	0.0834946	0.108032	0.191676	0.107308	0.30583	0.294599	0.319647	0.651656	0.77861	0.581766	0.0563648	0.390985	0.183984	0.898754	1.63528	0	0.928557	0.807472	0.183315	0.679358
Rhamnaceae	0	0	0	0	0	0	0	0	0.0145054	0	0	0	0	0	0.0258398	0.0354988	0.0771605	0	0	0	0	0.0423691	0.0225836	0
Rhus	0	0	0	0.0259051	0.0188324	0.044964	0.0547959	0	0.0489814	0.0246366	0	0.031837	0.02886	0.13578	0.156627	0.072877	0	0	0.0877193	0.0835644	0.0353294	0	0.0375039	0.10757
Rosaceae	0.233384	0.670787	0.633941	0.151754	1.00304	0.973958	0.420984	0.197058	0.366005	0.340751	0.741359	1.67886	0.831631	0.186517	0.0212044	0	0.172265	2.11538	0.335183	0	0	0	0.0352363	0.0635865
Rutaceae	0	0.0159413	0	0.100393	0	0.0453339	0.0320205	0	0	0	0	0	0	0	0	0	0	0	0.0877193	0	0.163099	0.0663113	0	0.0572738
Schima	0.0235905	0.0444702	0.0297885	0.0496032	0.02531	0.100325	0.250167	0.0215332	15.977	20.1016	14.531	13.0284	13.4402	4.66266	0.638468	2.25271	5.13206	0.577912	0.886441	8.89806	9.08162	3.33627	6.39879	0.198327
Spiraea	0.598549	0	0.0129955	0.0308642	0	0	0	0	0.0349406	0.117847	0.0962247	0.136363	0.0858791	0	0	0	0	0	0.335183	0	0	0	0	0
Staphyleaceae	0.0677952	0	0.0394753	0	0	0	0	0	0	0	0	0	0	0	0	0	0	0	0	0	0	0	0	0
Styracaceae	0.0206143	0.0113148	0.0134844	0	0	0	0	0	0	0	0.0227221	0	0	0.109115	0.0222222	0	0	0	0	0	0	0	0	0
Symplocos	0.0287853	0.0159413	0	0	0.0459989	0.0525488	0	0.0276396	0.210057	0.28731	0.105119	0.599374	0.143132	0.0764477	0.0212044	0.0575705	0.142856	0	0	1.09197	0.0706328	0.0805572	0.24799	0.0635865
Taxodiaceae	3.58893	1.92565	1.25961	55.012	42.1817	20.5883	9.28495	54.4908	0.459359	0.595061	0.924159	3.05384	1.80231	0.744121	0.219195	0.414282	0.548338	3.40172	4.77384	1.2701	0.411376	0.200352	0.536977	10.398
Tilia	0.0307085	0.0169635	0.0183655	0.0838586	0	0.72068	0	0	0	0.0246366	0	0.0269687	0	0	0	0	0.0227221	0	0	0	0	0.0401123	0	0
Toxicodendron	0	0	0	0	0	0	0	0.137031	0.0157381	0	0	0	0	0.0131648	0	0	0.0385802	0.128535	0	0	0.0547614	0	0.0143	0.0478257
Ulmus	0.0685825	0	0.0264898	0.0347558	0.0780241	0.392861	0.141603	0.0627746	0.0924975	0.303856	0.200656	0.307499	0.347414	0.205967	1.11317	0.162488	0.423231	0.192308	0.0877193	0	0	0	0	0.0182749
Viburnum	0.0235905	0.13026	0.0247925	0.0369604	0.0302755	0	1.10362	0.0805601	0.142638	0.169177	0.0640543	0	0.0273	0.0116469	0	0	0	0	0.175439	0.26234	0.302904	0.0438308	0.0566281	0.198673
